# Supplementary material for: Prognostic Factors for the Efficiency of Radiation Therapy in Dogs with Oral Melanoma: A Pilot Study of Hypoxia in Intraosseous Lesions
Source: Vet Sci. 2022 Dec 22;10(1):4. doi: 10.3390/vetsci10010004 (PMC9861487; doi:10.3390/vetsci10010004)
Supplement: Supplementary file 1 [file vetsci-10-00004-s001.zip]

Archive with 2 entries (2 files):
- Supplemental figure.pptx
- Supplementary table.xlsx
