# Supplementary material for: Prognostic Factors for the Efficiency of Radiation Therapy in Dogs with Oral Melanoma: A Pilot Study of Hypoxia in Intraosseous Lesions
Source: Vet Sci. 2022 Dec 22;10(1):4. doi: 10.3390/vetsci10010004 (PMC9861487; doi:10.3390/vetsci10010004)
Supplement: Supplementary file 1 [file vetsci-10-00004-s001.zip › Supplementary table.xlsx]

## Sheet: Case information
Saplementary information. Clinicopathological information of all of cases included in this study.
Case number	Age (yr)	Sex	Body weight (kg)	Breed	Location	Bone lysis	Clinical stage	Tumor size	Cytoreduction	Response	TTR	OS
1	9	F	4.2	Miniatua Dachshund	Mandible	Yes	II	T2	Yes	PR	61	109
2	14	SF	4.2	Miniatua Dachshund	Mandible	Yes	II	T3	No	SD	144	144
3	14	CM	7.2	Miniatua Dachshund	Maxilla	Yes	III	T3	No	SD	128	128
4	13	SF	3.3	Toy Poodle	Mandible	No	III	T1	Yes	CR	197	197
5	17	CM	6.8	Miniatua Dachshund	Rostral	No	I	T1	No	CR	202	202
6	14	CM	29.7	Labrador Retriever	Lip	No	I	T1	Yes	CR	375	375
7	13	SF	10.4	American Cocker Spaniel	Mandible	No	III	T3	No	CR	96	96
8	9	M	5.6	Miniatua Dachshund	Maxilla	Yes	III	T3	No	PR	207	207
9	14	SF	3.5	Yorkshier Terrier	Maxilla	Yes	III	T3	No	CR	202	202
10	15	CM	6.4	Mongrel	Mandible	No	III	T2	Yes	CR	189	354
11	14	M	4	Toy Poodle	Maxilla	Yes	IV	T3	No	SD	70	70
12	13	CM	10.8	Miniatua Dachshund	Rostral	Yes	IV	T2	No	SD	90	90
13	15	CM	6.8	Miniatua Dachshund	Maxilla	No	II	T2	Yes	CR	170	370
14	14	SF	25	Labrador Retriever	Rostral	No	I	T1	No	SD	88	179
15	15	CM	3.7	Pekingese	Maxilla	Yes	III	T2	Yes	SD	97	97
16	15	M	20.3	Mongrel	Maxilla	Yes	IV	T3	No	PR	42	42
17	13	SF	2.4	Papillon	Maxilla	Yes	III	T3	No	SD	119	119
18	13	CM	5.9	Miniatua Dachshund	Maxilla	No	III	T2	No	PR	159	386
19	13	SF	30.6	Mongrel	Maxilla	No	IV	T1	Yes	CR	91	91
20	18	CM	7.5	Miniatua Dachshund	Rostral	Yes	III	T1	Yes	CR	90	90
21	15	M	5.7	Miniatua Dachshund	Mandible	Yes	IV	T2	No	SD	59	88
22	12	SF	6.3	Pekingese	Maxilla	Yes	III	T2	No	SD	30	30
23	13	M	4.7	Miniatua Dachshund	Mandible	Yes	III	T3	No	PR	41	41
24	15	M	5.3	Miniatua Dachshund	Mandible	No	I	T1	Yes	CR	312	312
25	11	SF	9.6	Shiba	Maxilla	No	I	T1	Yes	CR	342	342
26	15	SF	3.2	Miniatua Dachshund	Mandible	Yes	III	T3	No	PR	150	150
27	13	CM	4	Toy Poodle	Mandible	Yes	III	T3	No	SD	50	50
28	10	SF	1.7	Toy Poodle	Rostral	No	III	T1	Yes	CR	87	87
29	13	CM	5.3	Miniatua Dachshund	Mandible	Yes	III	T3	Yes	PR	126	126
30	12	SF	7.5	Pumi	Maxilla	Yes	III	T2	No	CR	371	371
31	11	CM	14	Shiba	Mandible	Yes	III	T3	No	SD	171	171
32	9	M	4.5	Mongrel	Soft palate	No	III	T3	No	CR	259	259
33	10	CM	4.2	Chihuahua	Maxilla	Yes	IV	T2	No	SD	113	113
34	14	M	26	Labrador Retriever	Mandible	Yes	IV	T3	No	PR	214	280
35	14	SF	4.3	Miniatua Dachshund	Mandible	Yes	IV	T3	No	PR	41	41
36	12	SF	6	Miniatua Dachshund	Soft palate	No	III	T3	No	PR	228	228
37	12	CM	7.5	Beagle	Mandible	No	I	T1	Yes	CR	1102	1102
38	13	SF	5.4	Miniatua Dachshund	Soft palate	No	III	T3	No	SD	23	142
39	10	M	10	Basenji	Mandible	Yes	III	T3	No	PR	46	46
40	15	CM	3.5	Papillon	Mandible	No	III	T2	No	SD	61	61
41	12	CM	3.4	Pomeranian	Maxilla	Yes	III	T3	No	SD	48	145
42	13	SF	9.5	Miniatua Dachshund	Rostral	Yes	Ⅳ	T2	No	PR	78	210
43	15	SF	4.1	Shih Tzu	Mandible	No	II	T2	Yes	CR	910	910
44	4	SF	7.5	Beagle	Soft palate	No	II	T2	No	PR	141	141
45	14	SF	6.6	Miniatua Dachshund	Mandible	No	II	T2	Yes	CR	206	206
46	9	SF	13.9	Pembroke Welsh Corgi	Lip	No	II	T2	Yes	CR	528	528
47	13	SF	4.4	Toy Poodle	Maxilla	Yes	III	T1	No	CR	104	104
48	13	SF	3.1	Toy Poodle	Mandible	Yes	IV	T2	No	PR	365	538
49	10	M	5.4	Miniatua Dachshund	Mandible	No	II	T2	Yes	CR	157	251
50	16	F	14.7	Mongrel	Mandible	No	II	T2	Yes	CR	467	467
51	15	SF	12.6	Shiba	Mandible	Yes	II	T2	Yes	CR	133	234
52	12	F	21.9	Mongrel	Soft palate	No	IV	T3	No	CR	148	148
53	12	SF	6	Miniatua Schnauzer	Maxilla	Yes	II	T2	Yes	CR	308	308
54	15	SF	11.6	Shiba	Mandible	No	II	T2	Yes	CR	150	234
55	14	F	4.5	Miniatua Dachshund	Maxilla	Yes	IV	T2	No	SD	74	74
56	12	CM	8.5	Shiba	Maxilla	Yes	III	T3	No	PR	200	200
57	12	SF	4.3	Toy Poodle	Maxilla	Yes	IV	T3	No	PR	139	139
58	10	F	65	St. Bernard	Mandible	Yes	IV	T3	No	SD	95	95
59	15	CM	5.3	Miniatua Dachshund	Mandible	Yes	IV	T2	No	SD	78	126
60	10	F	4.6	Toy Poodle	Mandible	Yes	II	T2	No	PR	148	221
61	13	CM	7	Miniatua Dachshund	Maxilla	Yes	III	T2	No	PR	80	80
62	11	M	4.9	Toy Poodle	Mandible	No	IV	T1	No	CR	158	170
63	13	SF	3.5	Miniatua Dachshund	Mandible	Yes	IV	T3	No	PR	33	33
64	11	F	6.5	Shiba	Maxilla	No	I	T1	Yes	CR	130	130
65	13	CM	4.8	Miniatua Dachshund	Hard palate	No	II	T2	No	PR	155	225
66	14	SF	4.2	Miniatua Dachshund	Hard and soft palate	No	IV	T2	No	PR	61	61
67	10	CM	12.3	Cavalier King Charles Spaniel	Maxilla	Yes	III	T3	No	SD	29	92
68	12	SF	4.9	Pomeranian	Mandible	Yes	III	T2	No	PR	68	68
